# Supplementary material for: Antibody Generation and Immunogenicity Analysis of EBV gp42 N-Terminal Region
Source: Viruses. 2021 Nov 28;13(12):2380. doi: 10.3390/v13122380 (PMC8707153; doi:10.3390/v13122380)
Supplement: Supplementary file 1 [file viruses-13-02380-s001.zip]

Archive with 1 entries (1 files):
- viruses-1430358-SI.pdf
